# Supplementary material for: Integrative Transcriptomic and Network-Based Analysis of Neuromuscular Diseases
Source: Int J Mol Sci. 2025 Sep 25;26(19):9376. doi: 10.3390/ijms26199376 (PMC12525345; doi:10.3390/ijms26199376)
Supplement: Supplementary file 1 [file ijms-26-09376-s001.zip]

Archive with 1 entries (1 files):
- ijms-3817812-supplementary.pdf
